# Supplementary material for: Predictive value of neutrophil to lymphocyte ratio for clinical outcomes in liver cirrhosis: A systematic review and meta-analysis
Source: PLoS One. 2025 Nov 4;20(11):e0335925. doi: 10.1371/journal.pone.0335925 (PMC12585051; doi:10.1371/journal.pone.0335925)
Supplement: S2 Appendix — (XLS) [file pone.0335925.s005.xls]

## Sheet: Sheet1
		Minimum dataset
	Mortality OR/RR/HR +95%CI	Mortality mean+sd+n		Infection OR/RR/HR +95%CI	Infection mean+sd+n		Ascites OR/RR/HR +95%CI	Hepatic Encephalopathy OR/RR/HR +95%CI
		non-surviving	survivor		infect	non-infect
Biyik [27]		4.39±3.00 n=40	2.08±0.099 n=105
Chen [38]	1.201 （1.029–1.403）
Kwon [33]a	0.446 （0.106-1.866）			1.034（0.985-1.086）	8.3 ± 10.1 n=58	4.9 ± 6.8 n=126
Kwon [33]b	1.246 （1.032-1.505）
Zhang [31]
Kalra [45]		9.6±10.0 n=41	4.3±8.3 n=66
Mousa [46]					5.52±4.12 n=126	2.1±0.76 n=54
Lin [39]	1.108（1.065–1.154）	15.1 ± 13.3 n=17	3.9 ± 3.7 n=218
Li [40]	1.470 （1.220-1.772）	6.40±5.97 n=24	2.23±1.50 n=150
MACCALi [44]	1.047 (1.021–1.073)
Chiriac [32]	39/42； 9 /14	12.6±9.81 n=53	8.63±7.8 n=17	26 /42； 8 /14			34/42；7/14	27/42；7/14
Sun [35]	1.472 (1.272–1.703)
Liu [36]	2.46 (1.62 - 3.72)			267/652；108/645			458/652；355/645	109/652；90/645
Shi [41]							80/414；144/388
Tapadia [42]	3.034 （1.360 - 6.770）			7.550 （3.370，16.914）
Giabicani [43]a	1.015 （1.001–1.030）
Giabicani [43]b	1.029 （1.015–1.044）
Magalhães[28]				1.29 (1.09–1.53)
Janka [34]	1.830 （1.465–2.285）			1.080（1.024–1.138）	6.37+4.09 n=126	4.22+2.63 n=107
Zhang [37]	1.296 （1.047–1.604）						40/61；22/31	0/61；2/31
